# Supplementary material for: Dissemination of the Omicron Variant and Its Sub-Lineages among Residents and Travelers in Its First Year of Emergence in Venezuela
Source: Viruses. 2023 Jun 28;15(7):1460. doi: 10.3390/v15071460 (PMC10385433; doi:10.3390/v15071460)
Supplement: Supplementary file 1 [file viruses-15-01460-s001.zip]

Archive with 1 entries (1 files):
- viruses-2430337-supplementary.xlsx
