# Supplementary material for: Dissemination of the Omicron Variant and Its Sub-Lineages among Residents and Travelers in Its First Year of Emergence in Venezuela
Source: Viruses. 2023 Jun 28;15(7):1460. doi: 10.3390/v15071460 (PMC10385433; doi:10.3390/v15071460)
Supplement: Supplementary file 1 [file viruses-15-01460-s001.zip › viruses-2430337-supplementary.xlsx]

## Sheet: Hoja1
Acc GISAID	Sample ID given by the submitting laboratory	Location	Collection date	Sub-lineages
EPI_ISL_11629602	Ama620	AMAZONAS	2022-01-02	BA.1.1
EPI_ISL_15165699	Bol22	BOLIVAR	2022-01-02	BA.1.1
EPI_ISL_11629616	Mir247	MIRANDA	2022-01-02	BA.1
EPI_ISL_11629610	Dtt9874	DTTO CAPITAL	2022-01-03	BA.1
EPI_ISL_10239653	Dtt261	DTTO CAPITAL	2022-01-03	BA.1.1
EPI_ISL_10239654	Dtt262	DTTO CAPITAL	2022-01-03	BA.1.1
EPI_ISL_11629615	Mir377	MIRANDA	2022-01-04	BA.1.1
EPI_ISL_15165700	Mir350	MIRANDA	2022-01-04	BA.1
EPI_ISL_15165701	Mir356	MIRANDA	2022-01-04	BA.1
EPI_ISL_15165689	Dtt6939	DTTO CAPITAL	2022-01-05	AY.44
EPI_ISL_10239649	Dtt7038	DTTO CAPITAL	2022-01-05	BA.1.14
EPI_ISL_11629603	Ara625	ARAGUA	2022-01-06	BA.1
EPI_ISL_11629604	Ara312	ARAGUA	2022-01-06	BA.1.1
EPI_ISL_11629605	Car422	CARABOBO	2022-01-06	BA.1.1
EPI_ISL_11629606	Car466	CARABOBO	2022-01-06	BA.1.1
EPI_ISL_11629607	Car425	CARABOBO	2022-01-06	BA.1.1
EPI_ISL_15165702	Car452	CARABOBO	2022-01-06	BA.1.1
EPI_ISL_15165703	Car423	CARABOBO	2022-01-06	BA.1
EPI_ISL_10239605	Dtt42319	DTTO CAPITAL	2022-01-06	AY.43
EPI_ISL_10239606	Dtt42323	DTTO CAPITAL	2022-01-06	AY.43
EPI_ISL_11629608	Dtt389	DTTO CAPITAL	2022-01-06	BA.1.1
EPI_ISL_15165728	Dtto367	DTTO CAPITAL	2022-01-06	BA.1
EPI_ISL_10239604	NE2311	NUEVA ESPARTA	2022-01-06	BA.1.15
EPI_ISL_10239610	Dtt2037	DTTO CAPITAL	2022-01-07	BA.1.1
EPI_ISL_10239612	Dtt2060	DTTO CAPITAL	2022-01-07	BA.1.1
EPI_ISL_10239616	Lar8704	LARA	2022-01-07	BA.1.1
EPI_ISL_10239617	Lar6830	LARA	2022-01-07	BA.1.1
EPI_ISL_10239611	Mer1395	MERIDA	2022-01-07	BA.1.1
EPI_ISL_10239613	Suc2061	SUCRE	2022-01-07	BA.1.17
EPI_ISL_10239614	Yar2063	YARACUY	2022-01-07	BA.1.17
EPI_ISL_10239615	Zul2059	ZULIA	2022-01-07	BA.1.1
EPI_ISL_10239603	Ara43108	ARAGUA	2022-01-09	AY.43
EPI_ISL_16895317	Mir2391	MIRANDA	2022-01-10	BA.1.1*
EPI_ISL_16895315	Dtt15497	DTTO CAPITAL	2022-01-11	BA.1.1
EPI_ISL_17385397	Voy1002	TRAVELER	2022-01-13	BA.1.1
EPI_ISL_17385400	Voy1003	TRAVELER	2022-01-13	BA.1.1
EPI_ISL_17385366	Voy1005	TRAVELER	2022-01-13	BA.1.8
EPI_ISL_17385391	Voy1008	TRAVELER	2022-01-13	BA.1.1
EPI_ISL_17385387	Voy1016	TRAVELER	2022-01-13	BA.1.1
EPI_ISL_11629627	Cult1	CULTIVO	2022-01-14	BA.1.1
EPI_ISL_15165723	Car068	CARABOBO	2022-01-15	AY.122.4
EPI_ISL_11629628	Cult236	CULTURE	2022-01-15	BA.1.1
EPI_ISL_10239590	Mer9698	MERIDA	2022-01-15	AY.25.1
EPI_ISL_10239591	Mer9705	MERIDA	2022-01-15	BA.1.1
EPI_ISL_10239592	Mer9708	MERIDA	2022-01-15	AY.25.1
EPI_ISL_10239593	Mer9710	MERIDA	2022-01-15	AY.25.1
EPI_ISL_10239594	Mer9712	MERIDA	2022-01-15	AY.122
EPI_ISL_10239595	Mer9772	MERIDA	2022-01-15	BA.1.1
EPI_ISL_10239645	Mer799	MERIDA	2022-01-15	AY.25.1
EPI_ISL_10239646	Mer9800	MERIDA	2022-01-15	BA.1.1
EPI_ISL_10239647	Mer810	MERIDA	2022-01-15	AY.25.1
EPI_ISL_10239648	Mer9833	MERIDA	2022-01-15	BA.1.1
EPI_ISL_11629631	MirREG8	MIRANDA	2022-01-15	BA.1.1
EPI_ISL_15165722	Yar858	YARACUY	2022-01-15	AY.122.4
EPI_ISL_10239588	Coj696	COJEDES	2022-01-17	AY.122.4
EPI_ISL_10239589	Coj700	COJEDES	2022-01-17	AY.122.4
EPI_ISL_10239642	Coj781	COJEDES	2022-01-17	BA.1
EPI_ISL_10239625	Gua867	GUARICO	2022-01-17	AY.122
EPI_ISL_10239626	Gua871	GUARICO	2022-01-17	AY.122.4
EPI_ISL_10239640	Gua897	GUARICO	2022-01-17	BA.1.1
EPI_ISL_10239641	Gua921	GUARICO	2022-01-17	BA.1.1
EPI_ISL_10239643	Gua973	GUARICO	2022-01-17	BA.1.1
EPI_ISL_10239652	Dtt64	DTTO CAPITAL	2022-01-19	BA.1.1
EPI_ISL_15165691	Dtto66	DTTO CAPITAL	2022-01-21	AY.122
EPI_ISL_10239618	Mer5	MERIDA	2022-01-21	AY.25.1
EPI_ISL_10239629	Mer64FH9	MERIDA	2022-01-21	AY.25.1
EPI_ISL_15165706	Dttolab26	TRAVELER	2022-01-21	BA.1.1
EPI_ISL_10239650	Ara706	ARAGUA	2022-01-22	BA.1.1
EPI_ISL_10239651	Coj707	COJEDES	2022-01-22	BA.1.1
EPI_ISL_11629626	Voy1382	TRAVELER	2022-01-24	BA.1.1
EPI_ISL_15165704	Voy1380	TRAVELER	2022-01-24	BA.1.1
EPI_ISL_11629636	Mir813	MIRANDA	2022-01-27	BA.1.1
EPI_ISL_10239608	Dtt532	DTTO CAPITAL	2022-01-28	BA.1.1
EPI_ISL_10239609	Dtt534	DTTO CAPITAL	2022-01-28	BA.1.1
EPI_ISL_10239607	DttMQ	DTTO CAPITAL	2022-01-30	BA.1.1
EPI_ISL_15165726	Car1324	CARABOBO	2022-01-31	BA.1.1.529
EPI_ISL_10239630	Mir176	MIRANDA	2022-02-01	BA.1.1
EPI_ISL_10239574	Voy1352	TRAVELER	2022-02-01	BA.1.1
EPI_ISL_10239582	Voy1359	TRAVELER	2022-02-01	BA.1.1
EPI_ISL_16171148	Gua362	GUARICO	2022-02-02	BA.1.1
EPI_ISL_17385398	Bar5736	BARINAS	2022-02-03	BA.1.1
EPI_ISL_17389577	Bar5716	BARINAS	2022-02-03	BA.1.1
EPI_ISL_17389578	Mir1353	MIRANDA	2022-02-03	BA.1.1
EPI_ISL_16171165	DeA6610	DELTA AMACURO	2022-02-05	BA.1.1.10
EPI_ISL_15165725	Yar1274	YARACUY	2022-02-06	BA.1.1
EPI_ISL_15165717	Lar1328	LARA	2022-02-07	B.1.1.529
EPI_ISL_11629594	Mon7781	MONAGAS	2022-02-07	AY.100
EPI_ISL_11629617	Mon7926	MONAGAS	2022-02-07	BA.1.1
EPI_ISL_11629618	Mon7927	MONAGAS	2022-02-07	BA.1.1
EPI_ISL_11629619	Mon7756	MONAGAS	2022-02-07	BA.1.1
EPI_ISL_11629620	Mon7760	MONAGAS	2022-02-07	BA.1.1
EPI_ISL_11629621	Mon7782	MONAGAS	2022-02-07	BA.1.15
EPI_ISL_16171149	Mer653	MERIDA	2022-02-10	BA.1.1
EPI_ISL_15165720	Car1265	CARABOBO	2022-02-14	BA.1.1
EPI_ISL_17389579	Lar1330	LARA	2022-03-06	BA.1.17
EPI_ISL_17389580	Ara1334	ARAGUA	2022-03-07	BA.1.17
EPI_ISL_17283567	Dtto7864	DTTO CAPITAL	2022-03-07	AY.43
EPI_ISL_17389581	Dtto1337	DTTO CAPITAL	2022-03-08	BA.1.1
EPI_ISL_17389582	Mon1338	MONAGAS	2022-03-08	BA.1.1
EPI_ISL_17389585	DelA1349	DELTA AMACURO	2022-03-09	BA.1.1
EPI_ISL_17389586	LaG1350	LA GUAIRA	2022-03-10	BA.1.1
EPI_ISL_17389583	Bol1341	BOLIVAR	2022-03-11	BA.1.1
EPI_ISL_17162703	Mir1797	MIRANDA	2022-03-11	BA.1.1
EPI_ISL_17162704	Mir1802	MIRANDA	2022-03-11	BA.1.1
EPI_ISL_17162705	SECF1142	NOT ASSIGNED	2022-03-11	BA.1.1
EPI_ISL_17162706	SECF1149	NOT ASSIGNED	2022-03-11	BA.1.1
EPI_ISL_17389584	Bar1346	BARINAS	2022-03-12	BA.1.1
EPI_ISL_17389587	Mir1354	MIRANDA	2022-03-17	BA.1.1
EPI_ISL_15165707	Voy1392	TRAVELER	2022-03-26	BA.2
EPI_ISL_15165708	Voy1393	TRAVELER	2022-03-26	BA.1.1
EPI_ISL_15165709	Voy1420	TRAVELER	2022-03-26	BA.2
EPI_ISL_15165710	Voy1421	TRAVELER	2022-03-26	BA.1.1.14
EPI_ISL_15165711	Voy1424	TRAVELER	2022-03-26	BA.2
EPI_ISL_15165712	Voy1425	TRAVELER	2022-03-26	BA.2.9
EPI_ISL_15165705	Dtto939	DTTO CAPITAL	2022-04-04	BA.2
EPI_ISL_15165718	Anz946	ANZOATEGUI	2022-04-13	BA.1.1
EPI_ISL_15165727	Anz944	ANZOATEGUI	2022-04-13	BA.1.1.1
EPI_ISL_17385381	Anz1936	ANZOATEGUI	2022-04-13	BA.1.15
EPI_ISL_15165719	Car1297	CARABOBO	2022-04-13	BA.1.1
EPI_ISL_15165724	Dtto054	DTTO CAPITAL	2022-04-13	BA.1.1
EPI_ISL_15165714	Ara68	ARAGUA	2022-04-15	BA.2.9
EPI_ISL_17162707	Mir1873	MIRANDA	2022-04-22	BA.2.9
EPI_ISL_17162708	Mir1879	MIRANDA	2022-04-22	BA.2.9
EPI_ISL_17162709	Mir1885	MIRANDA	2022-04-22	BA.2.9
EPI_ISL_17385363	Voy1543	TRAVELER	2022-04-25	BA.2
EPI_ISL_17385399	Voy1521	TRAVELER	2022-04-26	XL
EPI_ISL_17385362	Voy1565	TRAVELER	2022-05-01	BA.2
EPI_ISL_17385375	Voy1566	TRAVELER	2022-05-01	BA.2.65
EPI_ISL_17385392	Voy1567	TRAVELER	2022-05-01	BA.2
EPI_ISL_17385386	Voy1568	TRAVELER	2022-05-02	BA.2.3
EPI_ISL_17385396	Voy1569	TRAVELER	2022-05-02	BA.2.65
EPI_ISL_17385367	Voy1577	TRAVELER	2022-05-02	BA.2
EPI_ISL_17385364	Voy1575	TRAVELER	2022-05-04	BA.2.12.1
EPI_ISL_15104828	Dtt938	DTTO CAPITAL	2022-05-05	BA.2.9
EPI_ISL_17385371	Mir3182	MIRANDA	2022-05-05	BA.2.9
EPI_ISL_17385401	SEC1360	NOT ASSIGNED	2022-05-05	BA.1.1
EPI_ISL_17385403	SEC1362	NOT ASSIGNED	2022-05-05	BA.1.15
EPI_ISL_17385395	SEC1363	NOT ASSIGNED	2022-05-05	BA.1.1
EPI_ISL_13985244	Bar1531	BARINAS	2022-05-10	BA.2.9
EPI_ISL_13985234	Zul1386	ZULIA	2022-05-11	BA.2.12.1
EPI_ISL_13985245	Bar1540	BARINAS	2022-05-12	BA.2.9
EPI_ISL_15165715	Dtto819	DTTO CAPITAL	2022-05-14	BA.2.9
EPI_ISL_15165716	Dtto820	DTTO CAPITAL	2022-05-14	BA.2.9
EPI_ISL_13985249	Voy1676	TRAVELER	2022-05-15	BA.2.12.1
EPI_ISL_13985250	Voy1705	TRAVELER	2022-05-15	BA.2
EPI_ISL_13985248	Voy1713	TRAVELER	2022-05-17	BA.2.12.1
EPI_ISL_13985247	Voy1678	TRAVELER	2022-05-18	BF.1
EPI_ISL_14818637	Voy1683	TRAVELER	2022-05-18	BA.2.9
EPI_ISL_14818636	Voy1693	TRAVELER	2022-05-19	BA.2
EPI_ISL_14818635	Mir2644	MIRANDA	2022-05-24	BA.2
EPI_ISL_16613292	MirINH1522	MIRANDA	2022-05-24	BA.2
EPI_ISL_13985230	Dtt19Dia	DTTO CAPITAL	2022-05-26	BA.2
EPI_ISL_14818633	Bar6474	BARINAS	2022-05-30	BA.2
EPI_ISL_14818634	Bar2745	BARINAS	2022-05-30	BA.2.9
EPI_ISL_14818630	Ara9188	ARAGUA	2022-05-31	BA.2.9
EPI_ISL_13985233	Dtt2939	DTTO CAPITAL	2022-06-01	BA.2.9.7
EPI_ISL_14818628	Dtt9218	DTTO CAPITAL	2022-06-01	BA.2.9.7
EPI_ISL_14818626	MirLab10.1	MIRANDA	2022-06-01	BA.2.9.7												DTTO CAPITAL	28	28LAB0_1	Lab011	EPI_ISL_16396856				DTTO CAPITAL	28	28LAB0_1	Lab011	EPI_ISL_16396856				DTTO CAPITAL	28	28LAB0_1	Lab011	EPI_ISL_16396856				DTTO CAPITAL	28	28LAB0_1	Lab011	EPI_ISL_16396856				DTTO CAPITAL	28
EPI_ISL_13985243	Dtt152	DTTO CAPITAL	2022-06-04	BA.2.9.7
EPI_ISL_13985232	Mir2343	DTTO CAPITAL	2022-06-06	BA.2.9.7
EPI_ISL_14818638	Car9221	CARABOBO	2022-06-07	BA.2.9
EPI_ISL_14818659	Car9591	CARABOBO	2022-06-07	BA.2.9
EPI_ISL_13985236	Mir7277	MIRANDA	2022-06-07	BA.2.9
EPI_ISL_14818631	Mir2351	MIRANDA	2022-06-07	BA.2.9.7
EPI_ISL_15975681	Mir2345	MIRANDA	2022-06-07	BA.2.9.7
EPI_ISL_15975682	Mir2346	MIRANDA	2022-06-07	BA.2.9.7
EPI_ISL_15975683	Mir2347	MIRANDA	2022-06-07	BA.2.9.7
EPI_ISL_17385382	Voy1893	TRAVELER	2022-06-07	BA.2.13.1
EPI_ISL_17385374	Voy1894	TRAVELER	2022-06-07	XAM
EPI_ISL_13985231	Mir2380	MIRANDA	2022-06-08	BA.2.9.7
EPI_ISL_14818625	MirLab5	MIRANDA	2022-06-08	BA.2.9.7
EPI_ISL_14818627	MirLab11	MIRANDA	2022-06-08	BA.2.9.7
EPI_ISL_15975680	Mir2378	MIRANDA	2022-06-08	BA.2.9.7
EPI_ISL_17385394	Voy1916	TRAVELER	2022-06-09	BE.1
EPI_ISL_17385376	Voy1917	TRAVELER	2022-06-09	BE.1
EPI_ISL_13985252	Car9661	CARABOBO	2022-06-10	BA.2
EPI_ISL_13985228	MirLab28	MIRANDA	2022-06-10	BA.2.9.7
EPI_ISL_13985237	Mir3210	MIRANDA	2022-06-10	BA.2.9.7
EPI_ISL_13985238	Mir3211	MIRANDA	2022-06-10	BA.2.9.7
EPI_ISL_14818629	Car9702	CARABOBO	2022-06-11	BA.2.12.1
EPI_ISL_14818624	MirLab2.1	MIRANDA	2022-06-11	BA.2.9.7
EPI_ISL_13985242	Dtt6071	DTTO CAPITAL	2022-06-13	BA.5.2.9
EPI_ISL_13985235	Mir2519	MIRANDA	2022-06-13	BA.2.12.1
EPI_ISL_16613289	Voy1935	TRAVELER	2022-06-15	BA.2.12.1
EPI_ISL_13985239	Mir1965	MIRANDA	2022-06-16	BA.2.9
EPI_ISL_13985240	Mir1960	MIRANDA	2022-06-16	BA.2.9.7
EPI_ISL_13985241	Mir1967	MIRANDA	2022-06-16	BA.2
EPI_ISL_16613288	Voy1933	TRAVELER	2022-06-16	BA.2
EPI_ISL_17389589	Voy1941	TRAVELER	2022-06-16	BA.1.1
EPI_ISL_13985251	Mir2856	MIRANDA	2022-06-17	BA.2.9
EPI_ISL_13985246	Voy2003	TRAVELER	2022-06-18	BA.2.12.1
EPI_ISL_14818632	Voy3339	TRAVELER	2022-06-18	BE.1
EPI_ISL_13985229	MirLab32	DTTO CAPITAL	2022-06-20	BA.2.9.7
EPI_ISL_13985220	Voy2054	TRAVELER	2022-06-20	BA.2
EPI_ISL_13985221	Voy2055	TRAVELER	2022-06-20	BE.1
EPI_ISL_13985222	Voy2059	TRAVELER	2022-06-20	BA.5.2.1
EPI_ISL_13985223	Voy2060	TRAVELER	2022-06-20	BE.1.1
EPI_ISL_13985224	Voy2075	TRAVELER	2022-06-20	BE.1
EPI_ISL_13985225	Voy2076	TRAVELER	2022-06-20	BE.1
EPI_ISL_13985226	Voy2077	TRAVELER	2022-06-20	BE.1
EPI_ISL_14818620	Voy2068	TRAVELER	2022-06-20	BA.2
EPI_ISL_14818621	Voy2070	TRAVELER	2022-06-20	BE.1
EPI_ISL_14818622	Voy2073	TRAVELER	2022-06-20	BA.2
EPI_ISL_14818623	Voy2074	TRAVELER	2022-06-20	BE.1
EPI_ISL_13985227	Mir2900	MIRANDA	2022-06-21	BA.2.9.7
EPI_ISL_16613302	Mir2354	MIRANDA	2022-06-21	BA.2.9.7
EPI_ISL_16613297	Dtt3413	DTTO CAPITAL	2022-06-23	BA.2.12.1
EPI_ISL_14818648	Dtt1052	DTTO CAPITAL	2022-06-30	BA.2.12.1
EPI_ISL_14818649	Dtt1053	DTTO CAPITAL	2022-06-30	BA.2.12.1
EPI_ISL_14818650	Dtt1059	DTTO CAPITAL	2022-06-30	BA.2.12.1
EPI_ISL_14818645	Dtt3996	DTTO CAPITAL	2022-07-01	BA.2.9.7
EPI_ISL_16613298	Dtt3630	DTTO CAPITAL	2022-07-01	BA.2
EPI_ISL_14818655	Dtt4725	DTTO CAPITAL	2022-07-06	BA.2.12.1
EPI_ISL_16613293	Dtt370	DTTO CAPITAL	2022-07-07	BA.2.12.1
EPI_ISL_16613294	Dtt377	DTTO CAPITAL	2022-07-07	BA.2.12.1
EPI_ISL_16613300	Dtt3743	DTTO CAPITAL	2022-07-07	BA.5.1
EPI_ISL_14818656	Dtt4739	DTTO CAPITAL	2022-07-07	BE.1
EPI_ISL_14818641	DttID55	DTTO CAPITAL	2022-07-08	BA.2.9.7
EPI_ISL_14818643	Dtt2831	DTTO CAPITAL	2022-07-08	BA.2.9
EPI_ISL_14818644	Dtt3636	DTTO CAPITAL	2022-07-08	BA.2.9.7
EPI_ISL_14818646	Dtt382	DTTO CAPITAL	2022-07-08	BA.2
EPI_ISL_14818651	Dtt1606	DTTO CAPITAL	2022-07-08	BA.4.1
EPI_ISL_14818642	Mir2107	MIRANDA	2022-07-08	BA.5.1
EPI_ISL_15014583	Mir093	MIRANDA	2022-07-08	BA.5.5
EPI_ISL_15014584	Mir106	MIRANDA	2022-07-08	BA.5.1.3
EPI_ISL_16613295	Mir2079	MIRANDA	2022-07-08	BA.4.1.1
EPI_ISL_17385405	Voy2426	TRAVELER	2022-07-08	BA.2.12.1
EPI_ISL_17385370	Voy2445	TRAVELER	2022-07-08	BA.5.2
EPI_ISL_17385393	Voy2429	TRAVELER	2022-07-09	BA.4.6
EPI_ISL_17385402	Voy2436	TRAVELER	2022-07-09	BA.5.2.1
EPI_ISL_16171157	Mir790	MIRANDA	2022-07-11	BA.2.12.1
EPI_ISL_16171158	Mir793	MIRANDA	2022-07-11	BA.2.9
EPI_ISL_15014575	Car541	CARABOBO	2022-07-12	BA.2
EPI_ISL_15014576	Car542	CARABOBO	2022-07-12	BA.2.9
EPI_ISL_14818647	Dtt410	DTTO CAPITAL	2022-07-12	BA.5.1
EPI_ISL_15014577	Lar544	LARA	2022-07-12	BA.2.9
EPI_ISL_15014578	Lar549	LARA	2022-07-12	BA.2
EPI_ISL_15014579	Lar552	LARA	2022-07-12	BA.2.9
EPI_ISL_17385388	Voy2456	TRAVELER	2022-07-12	BF.24
EPI_ISL_15014580	Yar559	YARACUY	2022-07-12	BA.2
EPI_ISL_15014581	Yar577	YARACUY	2022-07-12	BA.2.9
EPI_ISL_15014582	Yar582	YARACUY	2022-07-12	BA.2.9
EPI_ISL_14818639	DttLab21	DTTO CAPITAL	2022-07-13	BA.2.12.1
EPI_ISL_14818658	Mir3422	MIRANDA	2022-07-13	BA.2.9
EPI_ISL_16613301	Mir3407	MIRANDA	2022-07-13	BA.5.6
EPI_ISL_14818657	Dtt6280	DTTO CAPITAL	2022-07-14	BA.4.1
EPI_ISL_16396869	Mir1641	MIRANDA	2022-07-14	BA.5.2.1
EPI_ISL_17385379	Voy2452	TRAVELER	2022-07-14	BA.5.2.1
EPI_ISL_14818652	Dtt3153	DTTO CAPITAL	2022-07-15	BA.2.12.1
EPI_ISL_14818654	Dtt3198	DTTO CAPITAL	2022-07-15	BA.2.12.1
EPI_ISL_15014571	Mer081	MERIDA	2022-07-15	BA.5.1
EPI_ISL_15014572	Mer128	MERIDA	2022-07-15	BA.2
EPI_ISL_14818653	Mer2792	MERIDA	2022-07-15	BA.2
EPI_ISL_14818640	Mir3226	MIRANDA	2022-07-15	BE.1
EPI_ISL_16171154	Mir771	MIRANDA	2022-07-15	BA.2.12.1
EPI_ISL_16396858	Mir2777	MIRANDA	2022-07-15	BA.2
EPI_ISL_15014589	DttLab01	DTTO CAPITAL	2022-07-17	BA.2.9
EPI_ISL_15014591	DttLab36	DTTO CAPITAL	2022-07-18	BA.4.1.1
EPI_ISL_15975677	Mir296	MIRANDA	2022-07-18	BA.2
EPI_ISL_16171156	Dtt786	DTTO CAPITAL	2022-07-19	BA.2.12.1
EPI_ISL_15014569	Mir305	MIRANDA	2022-07-19	BE.1
EPI_ISL_15014570	MirLab2	MIRANDA	2022-07-19	BA.4.1.1
EPI_ISL_16171159	Dtt802	NOT ASSIGNED	2022-07-19	BA.2
EPI_ISL_16171151	Dtt746	TRAVELER	2022-07-19	BA.2.12.1
EPI_ISL_15014590	DttLab01Q	DTTO CAPITAL	2022-07-20	BA.2.9.7
EPI_ISL_16171152	Dtt760	DTTO CAPITAL	2022-07-20	BA.4.1.1
EPI_ISL_16171163	MirLab4.4	MIRANDA	2022-07-21	BA.2.12.1
EPI_ISL_17385383	Voy2652	TRAVELER	2022-07-21	BA.5.5
EPI_ISL_15014561	Ara936	ARAGUA	2022-07-22	BA.2.9.7
EPI_ISL_15014562	Ara989	ARAGUA	2022-07-22	BA.2.12.1
EPI_ISL_15014566	Dtt307	DTTO CAPITAL	2022-07-22	BE.1
EPI_ISL_15014567	Dtt309	DTTO CAPITAL	2022-07-22	BE.1
EPI_ISL_15014568	Dtt312	DTTO CAPITAL	2022-07-22	BA.2.12.1
EPI_ISL_15014586	DttLab1.1	DTTO CAPITAL	2022-07-22	BA.2.9.7
EPI_ISL_15014563	Mir333	MIRANDA	2022-07-22	BA.2.12.1
EPI_ISL_15014564	Mir336	MIRANDA	2022-07-22	BA.5.1
EPI_ISL_15014565	Zul783	ZULIA	2022-07-22	BA.2.9
EPI_ISL_15014558	Ara228	ARAGUA	2022-07-23	BA.2.12.1
EPI_ISL_15014559	Ara230	ARAGUA	2022-07-23	BA.2.12.1
EPI_ISL_15014560	Mir389	DTTO CAPITAL	2022-07-23	BA.5.1
EPI_ISL_15014587	DttLab1.1Q	DTTO CAPITAL	2022-07-25	BA.2.9
EPI_ISL_16171160	Dtt679	DTTO CAPITAL	2022-07-25	BA.2.9
EPI_ISL_15014554	Mir823	MIRANDA	2022-07-25	BA.2.12.1
EPI_ISL_15014555	Mir845	MIRANDA	2022-07-25	BA.5.1
EPI_ISL_15014556	MirLab7A	MIRANDA	2022-07-25	BA.5.1
EPI_ISL_15014557	Mir561	MIRANDA	2022-07-25	BA.2.12.1
EPI_ISL_17385380	Voy2701	TRAVELER	2022-07-25	BA.5.1
EPI_ISL_17385384	Voy2704	TRAVELER	2022-07-25	BA.5.1.23
EPI_ISL_16171138	Voy2777	TRAVELER	2022-07-26	BA.5.1.1
EPI_ISL_15014551	Dtt346	DTTO CAPITAL	2022-07-27	BE.1
EPI_ISL_16171161	Dtt689	DTTO CAPITAL	2022-07-27	BA.2.12.1
EPI_ISL_15014549	Mir386	MIRANDA	2022-07-27	BA.2.12.1
EPI_ISL_15014550	Mir376	MIRANDA	2022-07-27	BA.5.6
EPI_ISL_15014552	Mir423	MIRANDA	2022-07-27	BA.2.12.1
EPI_ISL_15014553	Mir463	MIRANDA	2022-07-27	BA.2.12.1
EPI_ISL_16171132	Voy2827	TRAVELER	2022-07-27	BA.5.1
EPI_ISL_16171132	Voy2827	TRAVELER	2022-07-27	BA.5.1
EPI_ISL_15014573	Ama193	AMAZONAS	2022-07-28	BA.5.1
EPI_ISL_15014574	Ama199	AMAZONAS	2022-07-28	BA.5.1.3
EPI_ISL_16171162	Dtt702	DTTO CAPITAL	2022-07-28	BA.2
EPI_ISL_16171153	Dtt766	DTTO CAPITAL	2022-07-29	BA.2.9.7
EPI_ISL_15014588	DttVP	DTTO CAPITAL	2022-07-30	BA.2.9.7
EPI_ISL_15014592	Gua103	GUARICO	2022-07-30	BA.5.6
EPI_ISL_16171136	Voy2793	TRAVELER	2022-07-31	BA.5.1
EPI_ISL_15014585	MirLab4	MIRANDA	2022-08-01	BA.2.12.1
EPI_ISL_16171131	Voy2819	TRAVELER	2022-08-02	BF.5
EPI_ISL_16171131	Voy2819	TRAVELER	2022-08-02	BF.5
EPI_ISL_16613299	Dtt1607	DTTO CAPITAL	2022-08-07	BA.2.12.1
EPI_ISL_16613296	Mir2093	MIRANDA	2022-08-07	BA.5.5
EPI_ISL_16171164	MirLab33.1	MIRANDA	2022-08-08	BA.5.1.24
EPI_ISL_15975666	Zul304	ZULIA	2022-08-08	BA.5.3.1
EPI_ISL_16171137	Dtt445	DTTO CAPITAL	2022-08-09	BA.4.1.1
EPI_ISL_16171133	Mir511	MIRANDA	2022-08-09	BA.4.1
EPI_ISL_16171134	Mir526	MIRANDA	2022-08-09	BA.5.1
EPI_ISL_16171135	Mir5630	MIRANDA	2022-08-09	BE.1.1
EPI_ISL_16171139	Voy2681	TRAVELER	2022-08-09	BA.4.1*
EPI_ISL_16171140	Voy2690	TRAVELER	2022-08-09	BF.10
EPI_ISL_16171155	Dtt777	DTTO CAPITAL	2022-08-10	BA.5.1
EPI_ISL_16171125	Mir895	MIRANDA	2022-08-10	BA.5.2.9
EPI_ISL_16171142	Dtt448	DTTO CAPITAL	2022-08-11	BA.5.5
EPI_ISL_16171146	DttVIP3RAC	DTTO CAPITAL	2022-08-11	BA.4.1.1
EPI_ISL_16171147	DttVIP1BJC	DTTO CAPITAL	2022-08-11	BA.2.9.7
EPI_ISL_16171141	DttVIP3AC	DTTO CAPITAL	2022-08-11	BA.4.1.1
EPI_ISL_16171126	Mir914	MIRANDA	2022-08-11	BA.5.2
EPI_ISL_16171143	Voy2876	TRAVELER	2022-08-11	BA.5.2.1
EPI_ISL_16171144	Voy2878	TRAVELER	2022-08-11	BA.5.2.1
EPI_ISL_16171145	Voy2905	TRAVELER	2022-08-11	BA.5.1
EPI_ISL_16171150	Voy2970	TRAVELER	2022-08-11	BA.5.1.22
EPI_ISL_16171127	Mir915	MIRANDA	2022-08-12	BA.5.2.9
EPI_ISL_16171128	Mir875	MIRANDA	2022-08-13	BA.5.2.9
EPI_ISL_16171129	Mir532	MIRANDA	2022-08-14	BA.4.1
EPI_ISL_16171130	Mir378	MIRANDA	2022-08-15	BE.1
EPI_ISL_16396868	Yar2122	YARACUY	2022-08-17	BA.5.2
EPI_ISL_15975670	Zul256	ZULIA	2022-08-17	BA.2
EPI_ISL_16396849	Zul8267	ZULIA	2022-08-17	BA.5.3
EPI_ISL_16396850	Zul8288	ZULIA	2022-08-17	BA.5.3
EPI_ISL_16396851	Zul8304	ZULIA	2022-08-18	BE.3*
EPI_ISL_16396861	Lar2140	LARA	2022-08-20	BA.5.2.1
EPI_ISL_15975678	Mir404	MIRANDA	2022-08-20	BA.5.2
EPI_ISL_16396859	Lar2119	LARA	2022-08-22	BA.5.1
EPI_ISL_16613290	Voy3062	TRAVELER	2022-08-22	BA.4.6
EPI_ISL_16613306	Dtt5751	DTTO CAPITAL	2022-08-23	BA.5.1
EPI_ISL_16613307	Dtt5799	DTTO CAPITAL	2022-08-23	BA.4.1
EPI_ISL_16396860	Lar2131	LARA	2022-08-23	BA.5.2.9
EPI_ISL_15975703	Voy049	TRAVELER	2022-08-23	BA.5.1.25
EPI_ISL_16613303	Dtt5866	DTTO CAPITAL	2022-08-26	BA.4.1
EPI_ISL_16613304	Dtt5868	DTTO CAPITAL	2022-08-26	BA.4.1
EPI_ISL_16613305	Dtt5869	DTTO CAPITAL	2022-08-26	BA.4.1
EPI_ISL_16613308	Dtt8485	DTTO CAPITAL	2022-08-26	BA.2.9.7
EPI_ISL_16613309	Mir8339	MIRANDA	2022-08-27	BA.5.5
EPI_ISL_16613310	Mir8563	MIRANDA	2022-08-27	BA.4.1.1
EPI_ISL_16613311	Mir8573	MIRANDA	2022-08-27	BE.1
EPI_ISL_16396874	Voy3149	TRAVELER	2022-08-30	BA.5.3.1
EPI_ISL_15975690	Dtt999	DTTO CAPITAL	2022-08-31	BA.4.1
EPI_ISL_16613312	REP21	DTTO CAPITAL	2022-09-01	BA.5.6
EPI_ISL_16613313	MirAV	MIRANDA	2022-09-01	BA.4.1.1
EPI_ISL_15975698	Car026	CARABOBO	2022-09-05	BA.2.12.1
EPI_ISL_15975688	Dtt050	DTTO CAPITAL	2022-09-05	BA.4.1.1
EPI_ISL_15975667	Zul980	ZULIA	2022-09-05	BA.5.2
EPI_ISL_16396863	Zul1988	ZULIA	2022-09-05	BA.5.3.1
EPI_ISL_15975700	Ama070	AMAZONAS	2022-09-06	BA.5.1.23
EPI_ISL_15975701	Ama071	AMAZONAS	2022-09-06	BA.5.1.23
EPI_ISL_16396872	Ama2070	AMAZONAS	2022-09-06	BA.5.1.23
EPI_ISL_15975691	Dtt085	DTTO CAPITAL	2022-09-06	BA.4.6.5
EPI_ISL_15975692	Dtt086	DTTO CAPITAL	2022-09-06	BA.4.6.5
EPI_ISL_15975693	Dtt090	DTTO CAPITAL	2022-09-06	BA.4.6.5
EPI_ISL_15975685	Lar063	LARA	2022-09-06	BF.8
EPI_ISL_15975702	Voy058	TRAVELER	2022-09-06	BA.2.3.10
EPI_ISL_15975671	Yar057	YARACUY	2022-09-06	BA.5.2
EPI_ISL_15975668	Zul2098	ZULIA	2022-09-06	BF.7
EPI_ISL_15975669	Zul2100	ZULIA	2022-09-06	BA.4.1*
EPI_ISL_15975687	Dtt127	DTTO CAPITAL	2022-09-09	BA.5.5 *
EPI_ISL_15975689	Dtt534	DTTO CAPITAL	2022-09-09	BA.2
EPI_ISL_16396862	Lar2143	LARA	2022-09-11	BA.5.1.25
EPI_ISL_15975704	Voy350	TRAVELER	2022-09-17	BA.5.2.1
EPI_ISL_16396864	LaG3928	LA GUAIRA	2022-09-20	BA.5.2.9
EPI_ISL_16396873	Voy3039	TRAVELER	2022-09-20	BA.5.2.1
EPI_ISL_15975712	Voy3411	TRAVELER	2022-09-23	BM.1.1.1
EPI_ISL_15975705	Voy3389	TRAVELER	2022-09-24	BA.5.2
EPI_ISL_15975706	Voy3392	TRAVELER	2022-09-24	BA.5.2.35
EPI_ISL_15975707	Voy3393	TRAVELER	2022-09-26	BA.5.2.35
EPI_ISL_15975708	Voy3396	TRAVELER	2022-09-26	BA.5.2
EPI_ISL_15975709	Voy3397	TRAVELER	2022-09-26	BA.2.75
EPI_ISL_15975713	Voy3415	TRAVELER	2022-09-26	BA.5.1
EPI_ISL_15975711	Voy3407	TRAVELER	2022-09-27	BF.7
EPI_ISL_15975714	Voy3417	TRAVELER	2022-09-28	BA.5.2
EPI_ISL_15975716	Voy3424	TRAVELER	2022-09-28	BA.5.2.1
EPI_ISL_16359117	Mir9010	MIRANDA	2022-10-05	BA.2.75.2
EPI_ISL_15975694	Dtt8627	DTTO CAPITAL	2022-10-07	BA.2.75.2
EPI_ISL_15975695	Dtt8628	DTTO CAPITAL	2022-10-07	BA.5.2.9
EPI_ISL_15975696	Dtt8629	DTTO CAPITAL	2022-10-07	BA.1.1*
EPI_ISL_16396847	Voy115	TRAVELER	2022-10-15	BA.5.1.12
EPI_ISL_16396848	Voy80	TRAVELER	2022-10-15	BA.5.3.1
EPI_ISL_16359113	Mir9020	MIRANDA	2022-10-17	BA.5.2.9
EPI_ISL_17385361	Voy3505	TRAVELER	2022-10-18	BA.2
EPI_ISL_17385365	Voy3516	TRAVELER	2022-10-20	BE.1.2
EPI_ISL_16396870	LaG8922	LA GUAIRA	2022-10-21	CA.1
EPI_ISL_16396884	Voy3605	TRAVELER	2022-10-21	BA.5.1.15
EPI_ISL_16377428	Voy3574	TRAVELER	2022-10-21	BA.5.2.6
EPI_ISL_16377430	Voy3593	TRAVELER	2022-10-21	BE.1.2.1
EPI_ISL_16377431	Voy3601	TRAVELER	2022-10-21	BA.5.3.1
EPI_ISL_16377427	Voy3573	TRAVELER	2022-10-22	BQ.1.1
EPI_ISL_16377434	Voy3618	TRAVELER	2022-10-23	BA.5.2.
EPI_ISL_16396881	Voy3572	TRAVELER	2022-10-24	BF.5
EPI_ISL_16396875	Voy3581	TRAVELER	2022-10-25	BA.5.1.15
EPI_ISL_16377426	Voy3558	TRAVELER	2022-10-25	BA.5.1.15
EPI_ISL_16377429	Voy3592	TRAVELER	2022-10-25	BF.5
EPI_ISL_16377432	Voy3609	TRAVELER	2022-10-25	BA.4.6.5
EPI_ISL_16377433	Voy3612	TRAVELER	2022-10-25	BE.1.2
EPI_ISL_16359112	Gua6403	GUARICO	2022-10-27	BA.5.1.24
EPI_ISL_16396880	Voy3555	TRAVELER	2022-10-27	BQ.1
EPI_ISL_16377423	Voy3646	TRAVELER	2022-10-31	CA.1
EPI_ISL_16359111	Dtt0866	DTTO CAPITAL	2022-11-03	BA.2.75.2
EPI_ISL_16396878	Voy3751	TRAVELER	2022-11-04	BA.4.1.1
EPI_ISL_17162718	Voy3734	TRAVELER	2022-11-04	BQ.1.15
EPI_ISL_17162721	Voy3753	TRAVELER	2022-11-04	BQ.1.1
EPI_ISL_16396866	Dtt3929	DTTO CAPITAL	2022-11-05	BA.5.2
EPI_ISL_17162713	Voy3701	TRAVELER	2022-11-05	BQ.1.1.26
EPI_ISL_17283592	Voy3704	TRAVELER	2022-11-05	BA.5.2.9
EPI_ISL_16396879	Voy3694	TRAVELER	2022-11-06	BQ.1.1.19
EPI_ISL_16396882	Voy3619	TRAVELER	2022-11-06	BA.2.75.2
EPI_ISL_16396883	Voy3624	TRAVELER	2022-11-06	BA.5.1
EPI_ISL_16359006	Ara0907	ARAGUA	2022-11-08	CA.1
EPI_ISL_16359116	Ara2585	ARAGUA	2022-11-08	BA.5.1
EPI_ISL_16396853	Dtt8730	DTTO CAPITAL	2022-11-08	BA.5.2
EPI_ISL_16396876	Voy3710	TRAVELER	2022-11-08	BA.5.2.23
EPI_ISL_16396877	Voy3750	TRAVELER	2022-11-08	BE.1.1.1
EPI_ISL_16359015	Voy3849	TRAVELER	2022-11-08	BQ.1.1
EPI_ISL_17162714	Voy3713	TRAVELER	2022-11-08	BQ.1.1
EPI_ISL_17162717	Voy3722	TRAVELER	2022-11-08	BN.1.2
EPI_ISL_17162716	Voy3719	TRAVELER	2022-11-09	BF.31.1
EPI_ISL_17162719	Voy3743	TRAVELER	2022-11-09	BA.5.2.1
EPI_ISL_16396865	Dtt1840	DTTO CAPITAL	2022-11-10	BA.5.9
EPI_ISL_16396855	DttMct21	DTTO CAPITAL	2022-11-10	BQ.1.5
EPI_ISL_16396856	DttLab011	DTTO CAPITAL	2022-11-10	BA.2
EPI_ISL_16396857	DttMct6	DTTO CAPITAL	2022-11-10	BA.5.2.9
EPI_ISL_17162715	Voy3716	TRAVELER	2022-11-10	BA.5.2.1
EPI_ISL_17162720	Voy3749	TRAVELER	2022-11-10	XBB.1
EPI_ISL_17283593	Voy3714	TRAVELER	2022-11-10	BF.31.1
EPI_ISL_17283594	Voy3717	TRAVELER	2022-11-10	BA.4.6
EPI_ISL_16359114	Mir9026	MIRANDA	2022-11-11	BA.5.1.24
EPI_ISL_16359123	Voy3852	TRAVELER	2022-11-11	BQ.1.1
EPI_ISL_16359097	Voy4493	TRAVELER	2022-11-12	BA.2.10.1
EPI_ISL_16359007	Ara3151	ARAGUA	2022-11-14	BA.5.1
EPI_ISL_16377424	Voy3779	TRAVELER	2022-11-14	XBB.1
EPI_ISL_16396852	DttLC17B	DTTO CAPITAL	2022-11-15	BA.2.75.2
EPI_ISL_16359115	Mir6928	MIRANDA	2022-11-15	BA.2.75.2
EPI_ISL_16377425	Voy3862	TRAVELER	2022-11-15	BQ.1
EPI_ISL_16359125	Voy3861	TRAVELER	2022-11-15	BA.2.10
EPI_ISL_16396867	Zul2161	ZULIA	2022-11-15	BA.4.6
EPI_ISL_16359005	Dtt7325	DTTO CAPITAL	2022-11-16	BA.2.75.2
EPI_ISL_16377420	Dtto3747	DTTO CAPITAL	2022-11-17	BA.5.1
EPI_ISL_17385407	LC27	DTTO CAPITAL	2022-11-18	BA.2.75.2
EPI_ISL_16359130	Voy4067	TRAVELER	2022-11-19	BE.1.1
EPI_ISL_16359131	Voy4069	TRAVELER	2022-11-19	BQ.1.1.4
EPI_ISL_16359132	Voy4071	TRAVELER	2022-11-19	BE.1.1
EPI_ISL_16359133	Voy4076	TRAVELER	2022-11-19	XBB.1
EPI_ISL_16377421	Dtt6670	DTTO CAPITAL	2022-11-22	BA.2.75.2
EPI_ISL_16377422	Dtt6692	DTTO CAPITAL	2022-11-23	BA.2.75.2
EPI_ISL_16359127	Voy4052	TRAVELER	2022-11-23	BE.1.1
EPI_ISL_16359128	Voy4055	TRAVELER	2022-11-23	XBB.2
EPI_ISL_16359004	Dtt7378	DTTO CAPITAL	2022-11-24	CA.1
EPI_ISL_16359008	LaG7376	LA GUAIRA	2022-11-24	BA.2.75.2
EPI_ISL_16958096	Dtto2214	DTTO CAPITAL	2022-11-26	BA.2
EPI_ISL_16958055	Dtto2188	DTTO CAPITAL	2022-11-28	CA.1
EPI_ISL_16958056	Dtto2189	DTTO CAPITAL	2022-11-28	CA.1
EPI_ISL_16958058	Dtto2191	DTTO CAPITAL	2022-11-28	CA.1
EPI_ISL_16958059	Dtto2192	DTTO CAPITAL	2022-11-28	BA.5.2.9
EPI_ISL_16958062	Dtto2195	DTTO CAPITAL	2022-11-28	BA.2.75.2
EPI_ISL_16958069	Dtto2202	DTTO CAPITAL	2022-11-28	CA.1
EPI_ISL_16958057	Mir2190	MIRANDA	2022-11-28	BA.4.1
EPI_ISL_16359011	Dtt8811	DTTO CAPITAL	2022-11-29	BA.2.75.2
EPI_ISL_16377419	MirLab12	MIRANDA	2022-11-29	BM.1.1.1
EPI_ISL_16359013	Mir3757	MIRANDA	2022-11-29	BQ.1.1
EPI_ISL_16358989	Dtt6781	DTTO CAPITAL	2022-11-30	BA.5.3.1
EPI_ISL_16358990	Dtt6791	DTTO CAPITAL	2022-11-30	BA.5.3.1
EPI_ISL_16358991	Dtt6798	DTTO CAPITAL	2022-11-30	BQ.1.1
EPI_ISL_16359016	Dtt6763	DTTO CAPITAL	2022-11-30	BQ.1.1
EPI_ISL_16359017	Dtt6770	DTTO CAPITAL	2022-11-30	BQ.1.19
EPI_ISL_16359018	DttoVPLab0	DTTO CAPITAL	2022-11-30	BQ.1.1
EPI_ISL_16358992	Dtto6804	DTTO CAPITAL	2022-12-01	BA.5.2.9
EPI_ISL_16358993	Dtto6805	DTTO CAPITAL	2022-12-01	BA.5.2.9
EPI_ISL_16358994	Dtto6814	DTTO CAPITAL	2022-12-01	BA.5.3.1
EPI_ISL_16358995	Dtto6844	DTTO CAPITAL	2022-12-01	BA.5.3.1
EPI_ISL_16358996	Dtto6852	DTTO CAPITAL	2022-12-01	BA.5.3.1
EPI_ISL_16358997	Dtto6880	DTTO CAPITAL	2022-12-01	BA.5.3.1
EPI_ISL_16358998	Dtto6893	DTTO CAPITAL	2022-12-01	BA.2.75.2
EPI_ISL_17162724	Dtto2215	DTTO CAPITAL	2022-12-01	BQ.1.1.1
EPI_ISL_16359010	MirLab3	MIRANDA	2022-12-01	BQ.1.1
EPI_ISL_16359012	Mir3769	MIRANDA	2022-12-01	BA.2.75.2
EPI_ISL_17162683	Voy4488	TRAVELER	2022-12-01	BA.5.1.22
EPI_ISL_16359001	DttoVP162	DTTO CAPITAL	2022-12-02	BQ.1.1
EPI_ISL_16359002	DttoVP169	DTTO CAPITAL	2022-12-02	BQ.1.1
EPI_ISL_16359003	Dtto5213	DTTO CAPITAL	2022-12-02	BQ.1.1
EPI_ISL_16958078	Dtto2212	DTTO CAPITAL	2022-12-02	BA.5.1
EPI_ISL_17162684	Voy4404	TRAVELER	2022-12-04	BQ.1.23
EPI_ISL_16358988	DttoLab6	DTTO CAPITAL	2022-12-05	BQ.1.1
EPI_ISL_16358999	Dtto6932	DTTO CAPITAL	2022-12-05	BQ.1.1
EPI_ISL_16359000	Dtto6949	DTTO CAPITAL	2022-12-05	BA.5.3.1
EPI_ISL_16359014	DttLC60A	DTTO CAPITAL	2022-12-05	BQ.1.1.16
EPI_ISL_16359118	Dtt6971	DTTO CAPITAL	2022-12-05	BE.1.1
EPI_ISL_16359119	Dtt6979	DTTO CAPITAL	2022-12-05	BA.2.75.2
EPI_ISL_16359019	Dtt6931	DTTO CAPITAL	2022-12-05	BQ.1.1
EPI_ISL_16958061	Dtto2194	DTTO CAPITAL	2022-12-05	BQ.1.5
EPI_ISL_16958063	Dtto2196	DTTO CAPITAL	2022-12-05	CA.1
EPI_ISL_16958064	Dtto2197	DTTO CAPITAL	2022-12-05	BQ.1.1
EPI_ISL_16359120	Mir3618	MIRANDA	2022-12-05	BQ.1.1
EPI_ISL_16359121	Mir3619	MIRANDA	2022-12-05	BQ.1.1
EPI_ISL_16958060	Mir2193	MIRANDA	2022-12-05	BQ.1.1
EPI_ISL_17162682	Voy4486	TRAVELER	2022-12-05	BQ.1.1
EPI_ISL_16359101	Zul2181	ZULIA	2022-12-05	BQ.1.1.4
EPI_ISL_16359106	DttLab26-1	DTTO CAPITAL	2022-12-06	BA.2.75.2
EPI_ISL_16958020	Dtto7317	DTTO CAPITAL	2022-12-06	BA.2.75.2*
EPI_ISL_16958021	Dtto7323	DTTO CAPITAL	2022-12-06	CA.1
EPI_ISL_16958023	Dtto6982	DTTO CAPITAL	2022-12-06	BE.9
EPI_ISL_16958022	Mir3812	MIRANDA	2022-12-06	BA.2
EPI_ISL_16958024	Dtto6992	DTTO CAPITAL	2022-12-07	BA.2.75.2
EPI_ISL_16958025	Mir3886	MIRANDA	2022-12-07	BQ.1.1
EPI_ISL_16958026	Mir3816	MIRANDA	2022-12-07	CA.3
EPI_ISL_17162681	Voy4457	TRAVELER	2022-12-07	BA.3
EPI_ISL_17162710	Voy4430	TRAVELER	2022-12-07	BQ.1.1
EPI_ISL_16958027	Dtto7084	DTTO CAPITAL	2022-12-09	BQ.1.1
EPI_ISL_16958028	Dtto7105	DTTO CAPITAL	2022-12-09	BQ.1.1
EPI_ISL_16958029	Dtto7108	DTTO CAPITAL	2022-12-09	BQ.1.1
EPI_ISL_17162685	Voy4542	TRAVELER	2022-12-09	BQ.1.1.11
EPI_ISL_17162686	Voy4546	TRAVELER	2022-12-09	BQ.1.1.18
EPI_ISL_16359110	Suc7313	SUCRE	2022-12-12	BA.2
EPI_ISL_17162690	Voy4554	TRAVELER	2022-12-12	XBB.2
EPI_ISL_17162691	Voy4552	TRAVELER	2022-12-12	BA.2
EPI_ISL_17162692	Voy4556	TRAVELER	2022-12-12	XBB.3
EPI_ISL_16958031	Dtto1716	DTTO CAPITAL	2022-12-13	BQ.1.1
EPI_ISL_16958032	Dtto7346	DTTO CAPITAL	2022-12-13	BE.9
EPI_ISL_16958033	Dtto7347	DTTO CAPITAL	2022-12-13	BE.9
EPI_ISL_16958034	Dtto7267	DTTO CAPITAL	2022-12-13	BE.9
EPI_ISL_16958030	MirLAB30_1	MIRANDA	2022-12-13	BQ.1.1
EPI_ISL_16359102	Zul2183	ZULIA	2022-12-13	BQ.1.1.4
EPI_ISL_16359103	Zul2185	ZULIA	2022-12-13	BQ.1.1.4
EPI_ISL_16359104	Zul2187	ZULIA	2022-12-13	BQ.1.1
EPI_ISL_17389567	CULT_OM	CULT_OM	2022-12-14	BA.1.1
EPI_ISL_17182675	DelA2047	DELTA AMACURO	2022-12-14	BQ.1.1.11
EPI_ISL_16359107	DttVIP7271	DTTO CAPITAL	2022-12-14	BQ.1.1
EPI_ISL_16958070	Dtto2203	DTTO CAPITAL	2022-12-14	BQ.1.1
EPI_ISL_16958035	Mir3624	MIRANDA	2022-12-14	BQ.1.1.6
EPI_ISL_16958036	Mir3626	MIRANDA	2022-12-14	BQ.1.1
EPI_ISL_17389597	Mir3855	MIRANDA	2022-12-14	BA.5.3.1
EPI_ISL_16359098	Voy4495	TRAVELER	2022-12-14	CK.2.1
EPI_ISL_17162687	Voy4579	TRAVELER	2022-12-14	BQ.1.12
EPI_ISL_16359108	DttVIP7340	DTTO CAPITAL	2022-12-15	BE.1.1
EPI_ISL_17389591	Dtto2216	DTTO CAPITAL	2022-12-15	BE.9
EPI_ISL_17389592	Dtto2217	DTTO CAPITAL	2022-12-15	BQ.1.5
EPI_ISL_17389593	Dtto2218	DTTO CAPITAL	2022-12-15	CA.1
EPI_ISL_16958037	Dtto7341	DTTO CAPITAL	2022-12-15	BQ.1.1.4
EPI_ISL_16958038	Dtto9230	DTTO CAPITAL	2022-12-15	BQ.1.1.18
EPI_ISL_16958068	Dtto2201	DTTO CAPITAL	2022-12-15	BA.2.75.2
EPI_ISL_16958074	Mir2208	MIRANDA	2022-12-15	BQ.1.1
EPI_ISL_17162697	Voy4767	TRAVELER	2022-12-15	XBB.1
EPI_ISL_16359099	Dtto5215	DTTO CAPITAL	2022-12-16	BE.9
EPI_ISL_16359100	Dtto5216	DTTO CAPITAL	2022-12-16	BQ.1.1.8
EPI_ISL_16359105	Mir3867	MIRANDA	2022-12-16	BQ.1
EPI_ISL_16359109	Mir4282	MIRANDA	2022-12-16	BE.1.1
EPI_ISL_17162698	Voy4785	TRAVELER	2022-12-16	BA.5.2.48
EPI_ISL_17162700	Voy4801	TRAVELER	2022-12-17	BQ.1.1.22
EPI_ISL_17162701	Voy4817	TRAVELER	2022-12-18	XBB.1
EPI_ISL_17162659	Yar2746	YARACUY	2022-12-18	BQ.1.1.11
EPI_ISL_17283555	Coj2293	COJEDES	2022-12-19	BA.2.10.1
EPI_ISL_17182676	DelA2048	DELTA AMACURO	2022-12-19	BQ.1.1.11
EPI_ISL_16958039	Dtto7377	DTTO CAPITAL	2022-12-19	BE.9
EPI_ISL_16958065	Dtto2198	DTTO CAPITAL	2022-12-19	BQ.1.1.16
EPI_ISL_16958066	Mir2199	MIRANDA	2022-12-19	BQ.1.1
EPI_ISL_17162699	Voy4790	TRAVELER	2022-12-19	BF.7.14
EPI_ISL_17162656	Tru2779	TRUJILLO	2022-12-19	BQ.1.1.18
EPI_ISL_17162660	Yar4822	YARACUY	2022-12-19	BQ.1.1.1
EPI_ISL_17162661	Yar4824	YARACUY	2022-12-19	BQ.1.1.11
EPI_ISL_17162662	Yar4823	YARACUY	2022-12-19	BQ.1.1.11
EPI_ISL_16958072	Ara2205	ARAGUA	2022-12-20	BQ.1.18
EPI_ISL_17162653	Ara3603	ARAGUA	2022-12-20	BE.9
EPI_ISL_17162654	Ara3604	ARAGUA	2022-12-20	BA.5.3.1
EPI_ISL_17162655	Ara3602	ARAGUA	2022-12-20	BQ.1.1.4
EPI_ISL_17162675	Ara8024	ARAGUA	2022-12-20	XBB.1
EPI_ISL_17162676	Ara3557	ARAGUA	2022-12-20	BQ.1.1.11
EPI_ISL_17162677	Ara3556	ARAGUA	2022-12-20	BQ.1.1.18
EPI_ISL_17162678	Ara1664	ARAGUA	2022-12-20	BQ.1.1
EPI_ISL_17162670	Bol2049	BOLIVAR	2022-12-20	BE.9
EPI_ISL_17162671	Bol2050	BOLIVAR	2022-12-20	BE.9
EPI_ISL_17162672	Bol2051	BOLIVAR	2022-12-20	BE.9
EPI_ISL_17162673	Bol6829	BOLIVAR	2022-12-20	BE.9
EPI_ISL_17162674	Bol6828	BOLIVAR	2022-12-20	BA.5.1.23
EPI_ISL_17389594	Bol2275	BOLIVAR	2022-12-20	BA.5.3.1
EPI_ISL_17389595	Bol2276	BOLIVAR	2022-12-20	BA.5.3.1
EPI_ISL_17389596	Bol2277	BOLIVAR	2022-12-20	BE.9
EPI_ISL_17162663	Car2756	CARABOBO	2022-12-20	BQ.1.1
EPI_ISL_17162679	Lar4019	LARA	2022-12-20	BA.2
EPI_ISL_16958040	Mir3879	MIRANDA	2022-12-20	BQ.1.1
EPI_ISL_17162702	Voy4846	TRAVELER	2022-12-20	CM.2
EPI_ISL_17283601	Voy4691	TRAVELER	2022-12-20	BE.1.1
EPI_ISL_17283611	Voy4740	TRAVELER	2022-12-20	BQ.1
EPI_ISL_17283612	Voy4855	TRAVELER	2022-12-20	CK.1
EPI_ISL_17283613	Voy4858	TRAVELER	2022-12-20	CH.1.1
EPI_ISL_17283614	Voy4859	TRAVELER	2022-12-20	BQ.1.18
EPI_ISL_17283615	Voy4868	TRAVELER	2022-12-20	BQ.1.1.13
EPI_ISL_17283616	Voy4873	TRAVELER	2022-12-20	XBB.1.5
EPI_ISL_17162657	Yar4753	YARACUY	2022-12-20	BQ.1.1.11
EPI_ISL_17162658	Yar2745	YARACUY	2022-12-20	BQ.1.1.11
EPI_ISL_17162665	Yar4825	YARACUY	2022-12-20	BQ.1.1.11
EPI_ISL_17162666	Yar4812	YARACUY	2022-12-20	BA.5.2.9
EPI_ISL_17162664	Zul2688	ZULIA	2022-12-20	BQ.1.1.4
EPI_ISL_16958067	Dtto2200	DTTO CAPITAL	2022-12-21	BQ.1.1
EPI_ISL_16958075	Mir2209	MIRANDA	2022-12-21	BQ.1.1
EPI_ISL_17162695	Voy4673	TRAVELER	2022-12-21	BQ.1.13
EPI_ISL_17283595	Voy4681	TRAVELER	2022-12-21	BQ.1.1.18
EPI_ISL_17283596	Voy4683	TRAVELER	2022-12-21	BQ.1.1.13
EPI_ISL_17283617	Voy4881	TRAVELER	2022-12-21	BQ.1.3
EPI_ISL_17162667	Yar2044	YARACUY	2022-12-21	BQ.1.1.11
EPI_ISL_17162668	Yar2045	YARACUY	2022-12-21	BQ.1.1.11
EPI_ISL_17162669	Yar2046	YARACUY	2022-12-21	BQ.1.1.5
EPI_ISL_16958093	DttoLAB4_3	DTTO CAPITAL	2022-12-22	BQ.1.1
EPI_ISL_16958094	DttoLAB4_4	DTTO CAPITAL	2022-12-22	BQ.1.1
EPI_ISL_17162722	Dtto8817	DTTO CAPITAL	2022-12-22	CA.1
EPI_ISL_16958079	Dtto7447	DTTO CAPITAL	2022-12-22	BQ.1.1
EPI_ISL_16958080	Dtto7449	DTTO CAPITAL	2022-12-22	BQ.1.1
EPI_ISL_16958081	DttoVPE242	DTTO CAPITAL	2022-12-22	BE.9
EPI_ISL_16958084	Dtto7453	DTTO CAPITAL	2022-12-22	BQ.1.1.11
EPI_ISL_16958086	Dtto8827	DTTO CAPITAL	2022-12-22	BQ.1.1
EPI_ISL_16958087	Dtto8830	DTTO CAPITAL	2022-12-22	BQ.1.1
EPI_ISL_16958088	Dtto8832	DTTO CAPITAL	2022-12-22	BE.9
EPI_ISL_16958089	Dtto8833	DTTO CAPITAL	2022-12-22	BQ.1.1
EPI_ISL_16958090	Dtto8837	DTTO CAPITAL	2022-12-22	BQ.1.1
EPI_ISL_17389590	Dtto7448	DTTO CAPITAL	2022-12-22	BQ.1.1
EPI_ISL_16958092	MirFG	MIRANDA	2022-12-22	BQ.1.1.11
EPI_ISL_17162723	Mir3883	MIRANDA	2022-12-22	BQ.1.1
EPI_ISL_17283597	Voy4685	TRAVELER	2022-12-22	XBB.1.5
EPI_ISL_17283598	Voy4686	TRAVELER	2022-12-22	XBB.1
EPI_ISL_17283599	Voy4688	TRAVELER	2022-12-22	CK.2.1
EPI_ISL_17283600	Voy4690	TRAVELER	2022-12-22	BA.5.2.9
EPI_ISL_16958041	Dtto8850	DTTO CAPITAL	2022-12-23	BQ.1.1
EPI_ISL_16958042	Dtto8853	DTTO CAPITAL	2022-12-23	BA.2.75.2
EPI_ISL_16958043	Dtto8857	DTTO CAPITAL	2022-12-23	BQ.1.1
EPI_ISL_16958071	Dtto2204	DTTO CAPITAL	2022-12-23	BE.9
EPI_ISL_16958054	Voy4645	TRAVELER	2022-12-23	BQ.1.3
EPI_ISL_17283602	Voy4694	TRAVELER	2022-12-23	BQ.1
EPI_ISL_17283603	Voy4701	TRAVELER	2022-12-23	BA.5.2.48
EPI_ISL_17283604	Voy4702	TRAVELER	2022-12-23	BA.5.2.48
EPI_ISL_17283605	Voy4703	TRAVELER	2022-12-23	BA.5.2.48
EPI_ISL_17283606	Voy4714	TRAVELER	2022-12-23	XBB.1
EPI_ISL_17283607	Voy4724	TRAVELER	2022-12-23	BQ.1.1
EPI_ISL_17283608	Voy4725	TRAVELER	2022-12-23	BF.31.1
EPI_ISL_17283609	Voy4726	TRAVELER	2022-12-23	XBB.1.5
EPI_ISL_17283610	Voy4734	TRAVELER	2022-12-23	XBB.2
EPI_ISL_16958077	Ara2211	ARAGUA	2022-12-24	BQ.1.1.4
EPI_ISL_17283554	Ara2292	ARAGUA	2022-12-24	BQ.1.1.4
EPI_ISL_16958073	Dtto2206	DTTO CAPITAL	2022-12-26	BE.9
EPI_ISL_16958076	Dtto2210	DTTO CAPITAL	2022-12-26	BQ.1.1
EPI_ISL_16958091	Dtto8858	DTTO CAPITAL	2022-12-26	CA.1
EPI_ISL_16958082	Mir2497	MIRANDA	2022-12-26	BQ.1.1.11
EPI_ISL_16958083	Mir2498	MIRANDA	2022-12-26	BM.1.1
EPI_ISL_17162693	Voy4658	TRAVELER	2022-12-26	BQ.1.1.25
EPI_ISL_16958014	Dtto7191	DTTO CAPITAL	2022-12-27	BQ.1.1.4
EPI_ISL_16958015	Dtto7192	DTTO CAPITAL	2022-12-27	BQ.1.1
EPI_ISL_16958016	Dtto7193	DTTO CAPITAL	2022-12-27	BQ.1.1.4
EPI_ISL_16958017	Dtto7195	DTTO CAPITAL	2022-12-27	BQ.1.1.4
EPI_ISL_16958018	Dtto7197	DTTO CAPITAL	2022-12-27	BQ.1.1.4
EPI_ISL_16958019	Dtto7198	DTTO CAPITAL	2022-12-27	BQ.1.1.4
EPI_ISL_16958052	Voy4631	TRAVELER	2022-12-27	BQ.1.1.4
EPI_ISL_16958053	Voy4634	TRAVELER	2022-12-27	BQ.1
EPI_ISL_17162694	Voy4667	TRAVELER	2022-12-27	BQ.1.1
EPI_ISL_17283551	Ara2288	ARAGUA	2022-12-28	BQ.1.1.4
EPI_ISL_16958045	Dtto7381	DTTO CAPITAL	2022-12-28	BA.2.75.2
EPI_ISL_16958044	MirREG7	MIRANDA	2022-12-28	BE.9
EPI_ISL_16958046	Mir3631	MIRANDA	2022-12-28	BE.9
EPI_ISL_16958047	Mir3632	MIRANDA	2022-12-28	CA.1
EPI_ISL_17162696	Voy4738	TRAVELER	2022-12-28	BA.2
EPI_ISL_16958095	Dtto2213	DTTO CAPITAL	2022-12-29	BQ.1.1.4
EPI_ISL_16958050	Voy4629	TRAVELER	2022-12-29	BQ.1.1
EPI_ISL_16958051	Voy4630	TRAVELER	2022-12-29	BQ.1.1
EPI_ISL_16958048	MirLAB8_2	MIRANDA	2022-12-30	BE.9
*Unassigned in GISAID. Sub-lineage assigned by Genome Detective
[truncated: 3,125 more columns]
